# Supplementary material for: Sex Difference in the Associations among Obesity-Related Indices with Hyperuricemia in a Large Taiwanese Population Study
Source: Nutrients. 2023 Aug 1;15(15):3419. doi: 10.3390/nu15153419 (PMC10421218; doi:10.3390/nu15153419)
Supplement: Supplementary file 1 [file nutrients-15-03419-s001.zip]

Archive with 1 entries (1 files):
- nutrients-2532780-supplementary.pdf
